# Supplementary material for: Astrocyte-secreted chordin-like 1 regulates spine density after ischemic injury
Source: Sci Rep. 2022 Mar 9;12:4176. doi: 10.1038/s41598-022-08031-4 (PMC8907233; doi:10.1038/s41598-022-08031-4)
Supplement: Supplementary file 1 — Supplementary Tables. [file 41598_2022_8031_MOESM1_ESM.xlsx]

## Sheet: Figure1 and Figure S1
Chrdl1 and Glast RNAscope
Chrdl1 intensity x %area Normalized to sham	Figure 1 d-f
24 hours post-PT	Mean	Std. Error of Mean	N		Šídák's multiple comparisons test	Mean Diff.	95.00% CI of diff.	Below threshold?	Summary	Adjusted P Value
IPSI					Ipsi:Sham vs. Ipsi:PT	-2.539	-3.700 to -1.378	Yes	***	0.0004
WT sham	1	0.248409	3		Ipsi:Sham vs. Contra:Sham	-3.333e-07	-1.161 to 1.161	No	ns	>0.9999
WT PT	3.53915	0.132273	3		Ipsi:Sham vs. Contra:PT	-1.254	-2.414 to -0.09288	Yes	*	0.0337
CONTRA					Ipsi:PT vs. Contra:Sham	2.539	1.378 to 3.700	Yes	***	0.0004
WT sham	1	0.293911	3		Ipsi:PT vs. Contra:PT	1.286	0.1248 to 2.446	Yes	*	0.0294
WT PT	2.25362	0.242751	3		Contra:Sham vs. Contra:PT	-1.254	-2.414 to -0.09288	Yes	*	0.0337
7 days post-PT	Mean	Std. Error of Mean	N		Šídák's multiple comparisons test	Mean Diff.	95.00% CI of diff.	Below threshold?	Summary	Adjusted P Value
IPSI					Ipsi:Sham vs. Ipsi:PT	-3.237	-4.424 to -2.050	Yes	****	<0.0001
WT sham	1	0.0170755	3		Ipsi:Sham vs. Contra:Sham	-3.333e-07	-1.187 to 1.187	No	ns	>0.9999
WT PT	4.23685	0.467048	3		Ipsi:Sham vs. Contra:PT	-0.4667	-1.654 to 0.7202	No	ns	0.7574
CONTRA					Ipsi:PT vs. Contra:Sham	3.237	2.050 to 4.424	Yes	****	<0.0001
WT sham	1	0.0372869	3		Ipsi:PT vs. Contra:PT	2.77	1.583 to 3.957	Yes	***	0.0002
WT PT	1.46669	0.122214	3		Contra:Sham vs. Contra:PT	-0.4667	-1.654 to 0.7202	No	ns	0.7574
30 days post-PT	Mean	Std. Error of Mean	N		Šídák's multiple comparisons test	Mean Diff.	95.00% CI of diff.	Below threshold?	Summary	Adjusted P Value
IPSI					Ipsi:Sham vs. Ipsi:PT	-0.1513	-1.803 to 1.500	No	ns	0.9998
WT sham	1	0.353156	3		Ipsi:Sham vs. Contra:Sham	0	-1.651 to 1.651	No	ns	>0.9999
WT PT	1.11068	0.419929	3		Ipsi:Sham vs. Contra:PT	0.2063	-1.445 to 1.858	No	ns	0.9989
CONTRA					Ipsi:PT vs. Contra:Sham	0.1513	-1.500 to 1.803	No	ns	0.9998
WT sham	1	0.263255	3		Ipsi:PT vs. Contra:PT	0.3577	-1.294 to 2.009	No	ns	0.9789
WT PT	0.762941	0.228075	3		Contra:Sham vs. Contra:PT	0.2063	-1.445 to 1.858	No	ns	0.9989
GLAST intensity x %area Normalized to sham	Figure S1
24 hours post-PT	Mean	Std. Error of Mean	N		Šídák's multiple comparisons test	Mean Diff.	95.00% CI of diff.	Below threshold?	Summary	Adjusted P Value
IPSI					Ipsi:Sham vs. Ipsi:PT	-0.2286	-1.056 to 0.5990	No	ns	0.9354
WT sham	1	0.146141	3		Ipsi:Sham vs. Contra:Sham	-3.333e-07	-0.8276 to 0.8276	No	ns	>0.9999
WT PT	1.22861	0.0592687	3		Ipsi:Sham vs. Contra:PT	-0.1766	-1.004 to 0.6510	No	ns	0.9804
CONTRA					Ipsi:PT vs. Contra:Sham	0.2286	-0.5990 to 1.056	No	ns	0.9354
WT sham	1	0.142022	3		Ipsi:PT vs. Contra:PT	0.05203	-0.7756 to 0.8796	No	ns	>0.9999
WT PT	1.17658	0.262851	3		Contra:Sham vs. Contra:PT	-0.1766	-1.004 to 0.6510	No	ns	0.9804
7 days post-PT	Mean	Std. Error of Mean	N		Šídák's multiple comparisons test	Mean Diff.	95.00% CI of diff.	Below threshold?	Summary	Adjusted P Value
IPSI					Ipsi:Sham vs. Ipsi:PT	-0.626	-1.240 to -0.01143	Yes	*	0.0456
WT sham	1	0.0635039	3		Ipsi:Sham vs. Contra:Sham	-3.333e-07	-0.6145 to 0.6145	No	ns	>0.9999
WT PT	1.62596	0.212676	3		Ipsi:Sham vs. Contra:PT	-0.5491	-1.164 to 0.06546	No	ns	0.0854
CONTRA					Ipsi:PT vs. Contra:Sham	0.626	0.01143 to 1.240	Yes	*	0.0456
WT sham	1	0.0578185	3		Ipsi:PT vs. Contra:PT	0.07689	-0.5376 to 0.6914	No	ns	0.9988
WT PT	1.54907	0.101599	3		Contra:Sham vs. Contra:PT	-0.5491	-1.164 to 0.06546	No	ns	0.0854
30 days post-PT	Mean	Std. Error of Mean	N		Šídák's multiple comparisons test	Mean Diff.	95.00% CI of diff.	Below threshold?	Summary	Adjusted P Value
IPSI					Ipsi:Sham vs. Ipsi:PT	0.3833	-1.067 to 1.834	No	ns	0.9468
WT sham	1	0.398683	3		Ipsi:Sham vs. Contra:Sham	0.0003333	-1.450 to 1.451	No	ns	>0.9999
WT PT	0.617035	0.182783	3		Ipsi:Sham vs. Contra:PT	0.273	-1.178 to 1.724	No	ns	0.9896
CONTRA					Ipsi:PT vs. Contra:Sham	-0.383	-1.834 to 1.068	No	ns	0.947
WT sham	1	0.372248	3		Ipsi:PT vs. Contra:PT	-0.1103	-1.561 to 1.340	No	ns	>0.9999
WT PT	0.727321	0.139885	3		Contra:Sham vs. Contra:PT	0.2727	-1.178 to 1.723	No	ns	0.9896

## Sheet: Figure2 and Figure S2
Co-localization Chrdl1 and cell marker RNAscope ipsi			Figure 2 d -f
24 hours post-PT	Mean	Std. Error of Mean	N		Šídák's multiple comparisons test	Mean Diff.	95.00% CI of diff.	Below threshold?	Summary	Adjusted P Value
%Chrdl1+ Slc1a3+					Sham
WT sham	74.3875	3.74598	3		+Slc1a3 vs. +Tubb3	60.59	49.72 to 71.47	Yes	****	<0.0001
WT PT	80.7349	0.755493	3		+Slc1a3 vs. Other	62.57	51.70 to 73.45	Yes	****	<0.0001
%Chrdl1+ Tubb3+					+Tubb3 vs. Other	1.98	-8.896 to 12.86	No	ns	0.9357
WT sham	13.7954	1.49935	3
WT PT	12.639	0.303002	3		PT
%Chrdl1+ other					+Slc1a3 vs. +Tubb3	68.1	57.22 to 78.97	Yes	****	<0.0001
WT sham	11.8171	2.86948	3		+Slc1a3 vs. Other	74.11	63.23 to 84.98	Yes	****	<0.0001
WT PT	6.62607	1.00873	3		+Tubb3 vs. Other	6.01	-4.866 to 16.89	No	ns	0.3537
					Paired t test Sham vs PT	Chrdl1+ Slc1a3+	Chrdl1+ Tubb3+	Chrdl1+ other
					P value	0.2062	0.5633	0.2349
					P value summary	ns	ns	ns
					Significantly different (P < 0.05)?	No	No	No
					One- or two-tailed P value?	Two-tailed	Two-tailed	Two-tailed
					t, df	t=1.846, df=2	t=0.6866, df=2	t=1.681, df=2
					Number of pairs	3	3	3
7 days post-PT	Mean	Std. Error of Mean	N		Šídák's multiple comparisons test	Mean Diff.	95.00% CI of diff.	Below threshold?	Summary	Adjusted P Value
%Chrdl1+ Slc1a3+					Sham
WT sham	78.9069	1.33345	3		+Slc1a3 vs. +Tubb3	67.14	48.45 to 85.84	Yes	**	0.004
WT PT	88.6339	1.97776	3		+Slc1a3 vs. Other	69.58	54.75 to 84.40	Yes	**	0.0024
%Chrdl1+ Tubb3+					+Tubb3 vs. Other	2.433	-12.37 to 17.24	No	ns	0.7109
WT sham	11.7622	1.33165	3
WT PT	6.07917	1.57883	3		PT
%Chrdl1+ other					+Slc1a3 vs. +Tubb3	82.56	55.69 to 109.4	Yes	**	0.0055
WT sham	9.33088	1.00983	3		+Slc1a3 vs. Other	84.7	72.05 to 97.35	Yes	**	0.0012
WT PT	3.93738	1.24465	3		+Tubb3 vs. Other	2.143	-17.46 to 21.75	No	ns	0.8707
					Paired t test Sham vs PT	Chrdl1+ Slc1a3+	Chrdl1+ Tubb3+	Chrdl1+ other
					P value	0.0713	0.1783	0.1374
					P value summary	ns	ns	ns
					Significantly different (P < 0.05)?	No	No	No
					One- or two-tailed P value?	Two-tailed	Two-tailed	Two-tailed
					t, df	t=3.541, df=2	t=2.039, df=2	t=2.412, df=2
					Number of pairs	3	3	3
30 days post-PT	Mean	Std. Error of Mean	N		Šídák's multiple comparisons test	Mean Diff.	95.00% CI of diff.	Below threshold?	Summary	Adjusted P Value
%Chrdl1+ Slc1a3+					Sham
WT sham	63.8207	0.971087	3		+Slc1a3 vs. +Tubb3	43.3	7.508 to 79.09	Yes	*	0.0346
WT PT	67.8826	1.06258	3		+Slc1a3 vs. Other	48.16	6.742 to 89.58	Yes	*	0.0374
%Chrdl1+ Tubb3+					+Tubb3 vs. Other	4.86	-69.35 to 79.07	No	ns	0.9636
WT sham	20.5199	4.78747	3
WT PT	14.5129	4.36424	3		PT
%Chrdl1+ other					+Slc1a3 vs. +Tubb3	53.37	28.16 to 78.59	Yes	*	0.0115
WT sham	15.6593	5.04329	3		+Slc1a3 vs. Other	50.28	1.257 to 99.30	Yes	*	0.0476
WT PT	17.6045	5.41339	3		+Tubb3 vs. Other	-3.093	-77.22 to 71.03	No	ns	0.9896
					Paired t test Sham vs PT	Chrdl1+ Slc1a3+	Chrdl1+ Tubb3+	Chrdl1+ other
					P value	0.1653	0.5467	0.8634
					P value summary	ns	ns	ns
					Significantly different (P < 0.05)?	No	No	No
					One- or two-tailed P value?	Two-tailed	Two-tailed	Two-tailed
					t, df	t=2.144, df=2	t=0.7191, df=2	t=0.1950, df=2
					Number of pairs	3	3	3
Chrdl1 threhold area (um^2) IPSI			Figure 2 g - i
24 hours post-PT	Mean	Std. Error of Mean	N		Unpaired t test 24h		Unpaired t test 7d		Unpaired t test 30d
WT sham	11.6788	4.27796	3		P value	0.0522	P value	0.0096	P value	0.3841
WT PT	38.7085	8.90741	3		P value summary	ns	P value summary	**	P value summary	ns
7 days post-PT					Significantly different (P < 0.05)?	No	Significantly different (P < 0.05)?	Yes	Significantly different (P < 0.05)?	No
WT sham	17.515	5.40738	3		One- or two-tailed P value?	Two-tailed	One- or two-tailed P value?	Two-tailed	One- or two-tailed P value?	Two-tailed
WT PT	61.3603	7.71717	3		t, df	t=2.735, df=4	t, df	t=4.653, df=4	t, df	t=0.9766, df=4
30 days post-PT
WT sham	19.6627	3.39314	3
WT PT	26.6651	6.31651	3
Fraction GLAST+ cells expressing Chrdl1			Figure S2 b - d
Sham	Count GLAST+ cells	Count Chrdl1+ of GLAST+	%Chrdl1+	%Chrdl1-
24h	149	146	97.99	2.01
7days	292	291	99.66	0.34
30days	215	215	100	0
PT
24h	175	175	100	0
7days	271	268	98.89	1.11
30days	156	156	100	0
Chrdl1 threshold area (um^2)	24h		7d		30d
Single cell values (all samples pooled)	Sham	PT	Sham	PT	Sham	PT
	0	0.2931	0	0	0.1993	1.2953
	0	0.5863	0.1954	0	0.09964	1.7935
	0	1.2702	0.1954	0	0.1993	2.0924
	0.09771	1.7588	0.3908	0.09771	0.2989	2.0924
	0.1954	2.2473	0.4885	0.684	0.2989	2.0924
	0.2931	2.345	0.4885	0.8794	0.3986	2.2917
	0.4885	3.2244	0.4885	1.5633	0.3986	2.2917
	0.5863	3.4198	0.4885	1.7588	0.4982	2.3913
	0.5863	3.4198	0.5863	1.7588	0.4982	2.9892
	0.8794	3.6152	0.5863	1.8565	0.5978	3.0888
	1.0748	4.2015	0.7817	2.0519	0.5978	3.1885
	1.0748	4.3969	0.8794	2.2473	0.8968	3.2881
	1.1725	4.4946	0.8794	3.1267	0.8968	3.4874
	1.1725	4.5923	0.9771	3.2244	0.8968	3.6867
	1.1725	4.69	0.9771	3.5175	0.8968	3.7863
	1.1725	4.69	1.0748	4.0061	0.9964	3.9856
	1.3679	4.9832	1.1725	4.2992	0.9964	4.2845
	1.3679	5.0809	1.2702	4.69	1.1957	4.3841
	1.5633	5.374	1.3679	4.7878	1.1957	4.3841
	1.7588	5.374	1.3679	4.8855	1.3949	4.3841
	1.9542	5.374	1.4656	5.0809	1.3949	4.4838
	2.0519	5.7648	1.5633	5.374	1.3949	4.8823
	2.0519	6.058	1.5633	6.1557	1.5942	5.0816
	2.1496	6.1557	1.5633	6.4488	1.8931	5.1812
	2.1496	6.2534	1.6611	6.6442	1.9928	5.4802
	2.1496	6.4488	1.7588	7.0351	1.9928	5.7791
	2.1496	6.4488	1.7588	7.0351	2.1921	6.1776
	2.2473	6.5465	1.8565	7.1328	2.3913	6.4766
	2.2473	6.7419	1.8565	7.3282	2.5906	6.5762
	2.2473	6.7419	1.8565	7.5236	2.6903	6.5762
	2.2473	6.9374	2.0519	7.8167	2.6903	6.9747
	2.345	7.1328	2.0519	7.8167	2.7899	7.0744
	2.345	7.2305	2.0519	7.9145	2.7899	7.2737
	2.4427	8.3053	2.1496	8.2076	2.9892	7.3733
	2.5404	9.3801	2.1496	8.3053	3.0888	8.4693
	2.5404	9.3801	2.1496	8.403	3.0888	9.0672
	2.5404	10.0641	2.2473	8.6961	3.0888	9.5654
	2.6382	10.8457	2.2473	8.9893	3.1885	9.5654
	2.7359	11.0412	2.2473	9.087	3.4874	9.665
	2.8336	11.6274	2.2473	9.087	3.587	9.8643
	2.8336	11.7251	2.345	9.087	4.0852	10.4621
	3.029	11.8228	2.4427	9.2824	4.2845	11.5582
	3.029	12.0182	2.6382	9.5755	4.2845	12.0563
	3.2244	13.093	2.6382	9.5755	4.2845	12.156
	3.2244	13.1908	2.7359	9.8686	4.5834	12.9531
	3.2244	13.3862	2.7359	9.8686	4.982	13.252
	3.2244	14.0701	2.8336	10.0641	5.0816	13.6506
	3.4198	14.0701	2.8336	10.2595	5.1812	13.6506
	3.5175	14.1679	2.9313	10.2595	5.2809	14.0491
	3.8107	14.8518	2.9313	10.5526	5.5798	14.2484
	3.9084	15.8289	3.029	10.748	5.5798	14.3481
	4.0061	16.6106	3.029	10.748	5.7791	14.5473
	4.2015	16.806	3.3221	11.3343	5.8787	14.647
	4.2992	17.49	3.5175	11.432	5.8787	15.0455
	4.3969	17.5877	3.6152	11.6274	5.9784	15.1452
	4.3969	17.7831	3.6152	12.0182	6.1776	15.5437
	4.7878	18.0762	3.713	12.0182	6.1776	15.743
	4.9832	18.9556	3.713	12.2137	6.1776	16.1416
	5.1786	20.2258	3.8107	12.4091	6.2773	16.6398
	5.2763	20.3235	3.8107	12.7999	6.4766	16.7394
	5.6671	20.519	4.0061	12.8976	6.4766	16.9387
	5.6671	20.8121	4.1038	13.1908	6.5762	16.9387
	5.7648	21.496	4.1038	13.3862	6.6758	17.2376
	5.9603	21.5938	4.1038	13.6793	6.6758	17.5365
	5.9603	21.9846	4.1038	13.777	6.9747	17.7358
	6.058	22.3754	4.2015	13.777	6.9747	17.7358
	6.3511	22.3754	4.2015	13.777	7.0744	18.1343
	6.3511	22.5709	4.2992	14.1679	7.174	18.234
	6.5465	22.864	4.2992	14.3633	7.2737	18.234
	6.8397	23.1571	4.3969	14.461	7.7719	18.3336
	6.9374	23.3525	4.4946	14.6564	7.7719	18.6325
	6.9374	23.6457	4.69	14.7541	8.0708	18.7322
	7.0351	23.7434	4.7878	14.8518	8.0708	18.9315
	7.0351	23.9388	4.7878	15.1449	8.0708	19.0311
	7.1328	24.1342	4.9832	15.2427	8.1704	19.9279
	7.3282	24.3296	5.0809	15.2427	8.2701	20.3264
	7.3282	24.525	5.0809	15.4381	8.4693	20.5257
	7.4259	24.6227	5.1786	15.5358	8.569	20.725
	7.6213	24.7205	5.1786	16.3175	8.6686	20.725
	7.719	24.8182	5.1786	16.4152	9.1668	21.0239
	7.8167	24.9159	5.1786	16.6106	9.2665	21.1235
	7.8167	25.3067	5.374	17.2945	9.4657	21.2232
	7.9145	26.4792	5.5694	18.0762	9.5654	21.7214
	8.1099	26.7724	5.6671	18.2716	9.665	21.7214
	8.1099	27.0655	5.9603	18.2716	9.665	21.821
	8.403	27.9449	5.9603	18.4671	9.665	21.821
	8.5007	28.0426	6.058	18.5648	10.1632	22.3192
	8.5007	29.7036	6.4488	18.7602	10.1632	22.4188
	8.5007	29.8013	6.4488	18.8579	10.2628	22.5185
	8.6961	30.1922	6.4488	19.5419	10.3625	22.917
	8.6961	30.4853	6.5465	19.9327	10.761	23.6145
	8.7938	30.4853	6.5465	20.3235	10.8607	23.9134
	8.8915	30.7784	6.5465	20.4212	11.5582	24.312
	8.9893	31.0716	6.5465	20.6167	11.5582	24.5113
	9.1847	31.0716	6.6442	20.7144	11.6578	25.0095
	9.1847	31.0716	6.7419	20.8121	11.9567	25.1091
	9.4778	31.1693	6.7419	20.9098	12.156	25.408
	9.5755	31.267	6.8397	21.496	12.6542	26.2051
	9.7709	32.5372	6.9374	22.3754	12.6542	29.5929
	9.7709	33.1235	7.0351	22.4731	12.6542	31.9842
	9.8686	33.1235	7.0351	23.1571	12.9531	32.2831
	9.9663	33.9051	7.2305	23.6457	12.9531	32.4824
	9.9663	33.9051	7.2305	23.6457	13.252	33.0802
	10.0641	34.0028	7.3282	24.3296	13.252	34.5748
	10.1618	34.7845	7.3282	24.3296	13.5509	34.5748
	10.1618	37.7158	7.3282	24.8182	13.7502	34.5748
	10.2595	39.3769	7.4259	24.9159	13.8499	34.5748
	10.4549	39.67	7.4259	25.209	13.8499	35.3719
	10.9434	42.5036	7.4259	25.7953	14.2484	36.0694
	11.2366	44.2623	7.5236	26.0884	14.3481	36.3683
	11.432	44.8486	7.6213	26.4792	14.9459	37.0658
	11.5297	45.2394	7.6213	26.6746	15.3444	37.3647
	11.7251	46.6073	7.9145	26.7724	15.4441	37.9626
	11.8228	46.9982	7.9145	26.8701	15.8426	38.2615
	11.9205	47.2913	8.2076	27.6517	16.1416	39.4571
	12.0182	47.6821	8.2076	27.8472	16.1416	39.9553
	12.5068	48.2684	8.2076	27.9449	16.3408	39.9553
	12.7999	48.8547	8.3053	28.4334	16.7394	40.1546
	12.8976	49.5386	8.3053	28.6288	16.7394	40.1546
	13.093	50.7111	8.5007	28.7265	16.839	40.2543
	14.6564	53.447	8.5984	30.0945	16.839	41.2507
	15.8289	53.9355	8.5984	30.0945	17.0383	41.6492
	16.6106	54.7172	8.5984	30.6807	18.1343	43.5424
	16.6106	54.8149	8.6961	32.928	18.4333	44.4391
	16.6106	56.8668	8.7938	33.2212	18.6325	44.9373
	17.1968	58.821	8.7938	33.8074	18.7322	45.6348
	18.1739	60.0912	8.7938	33.8074	18.7322	45.9337
	18.2716	60.6775	8.9893	33.8074	18.8318	46.0333
	18.9556	60.7752	8.9893	34.0028	18.8318	47.229
	19.3464	61.166	9.087	34.0028	19.2304	49.2218
	21.0075	62.7294	9.1847	34.0028	19.33	49.4211
	21.1052	63.0225	9.1847	34.1005	19.8282	49.72
	21.2029	64.5859	9.4778	34.1983	20.2268	49.72
	21.8869	64.9767	9.5755	34.296	20.6253	50.0189
	22.864	65.3675	9.7709	34.4914	20.6253	52.1113
	23.1571	66.54	9.9663	34.8822	20.725	52.6095
	24.3296	66.7355	10.2595	34.8822	20.725	53.4066
	25.893	66.9309	10.3572	35.0776	21.0239	54.6023
	26.5769	67.224	10.3572	36.0547	21.821	55.2998
	27.0655	67.5171	10.5526	36.3479	21.821	58.6875
	27.8472	68.5919	10.5526	37.5204	22.1199	58.7872
	28.0426	69.0805	10.8457	37.5204	22.3192	59.5843
	28.8242	69.3736	11.1389	37.5204	22.4188	61.6767
	29.1174	70.937	11.2366	37.5204	23.3156	62.2745
	33.9051	71.9141	11.432	38.302	23.4152	64.068
	44.6532	71.9141	11.7251	38.6929	24.312	64.9648
	51.1997	72.598	11.7251	39.0837	24.5113	67.7547
	57.0622	72.9889	12.0182	39.2791	24.9098	72.2385
	59.4073	73.4774	12.116	39.4746	24.9098	74.4305
		73.7705	12.116	39.5723	25.0095	75.0284
		74.8453	12.2137	39.7677	25.6073	75.2276
		75.8224	12.2137	39.8654	25.8066	76.9215
		77.1904	12.5068	41.0379	25.9062	79.3128
		79.7308	12.5068	41.7219	25.9062	82.0031
		80.1216	12.5068	42.8944	26.3048	91.6681
		81.2941	12.7022	42.8944	26.504	107.81
		82.1735	12.8976	43.0898	26.9026
		82.1735	12.9953	43.2852	27.2015
		86.1796	13.093	43.4806	27.5004
		89.3063	13.093	45.1417	27.5004
		89.9903	13.093	45.728	28.0983
		96.0483	13.1908	46.7051	28.0983
		97.6116	13.3862	46.9005	28.3972
		106.992	13.5816	47.6821	28.7957
		108.751	13.5816	48.5615	29.0947
		110.509	13.6793	49.6363	29.0947
		120.183	13.8747	50.2226	30.39
		127.511	13.8747	50.3203	30.5893
		127.706	14.0701	50.6134	31.0874
		131.712	14.0701	51.102	32.582
		134.155	14.1679	52.1768	32.7813
		136.402	14.5587	52.3722	32.9806
		159.071	14.8518	54.4241	33.5784
		186.038	15.1449	54.8149	33.8773
		210.368	15.1449	55.792	33.977
			15.2427	57.0622	34.3755
			15.2427	58.5279	34.4752
			15.4381	58.7233	35.2723
			15.4381	59.0164	36.169
			15.6335	59.8958	36.2687
			15.7312	60.7752	36.7669
			15.7312	60.8729	36.7669
			15.8289	60.8729	37.1654
			15.8289	63.6088	38.5604
			15.8289	64.3904	38.66
			15.8289	64.7813	39.7561
			16.0243	67.0286	39.8557
			16.0243	68.5919	40.1546
			16.0243	70.1553	41.2507
			16.122	70.3507	41.5496
			16.2197	73.3797	44.0406
			16.3175	74.7476	45.3359
			16.5129	75.2362	47.4283
			16.9037	76.2133	47.4283
			17.0991	76.4087	48.9229
			17.1968	77.0926	49.2218
			17.3923	77.7766	49.3214
			18.1739	79.1445	51.2146
			18.2716	80.0239	51.4139
			18.3694	82.4667	52.4102
			18.4671	83.346	53.1077
			18.9556	83.5415	55.5987
			19.0533	84.714	58.0897
			19.151	85.1048	58.1893
			19.3464	86.0819	58.5879
			19.4442	86.2773	59.5843
			19.6396	86.7659	59.9828
			20.4212	88.1338	60.481
			20.7144	89.5017	61.4774
			20.8121	90.5765	62.4738
			21.0075	91.1628	62.6731
			21.1052	92.6284	65.6623
			21.496	93.3124	69.3489
			21.6915	95.1689	91.0703
			22.0823	96.2437	103.326
			22.18	98.7841
			22.4731	99.2727
			22.7663	100.347
			22.864	100.543
			22.9617	101.129
			23.0594	103.67
			23.0594	110.412
			23.2548	111.486
			23.4502	112.463
			24.1342	112.952
			24.3296	113.929
			24.3296	115.883
			24.3296	116.274
			24.3296	116.567
			24.4273	118.033
			24.6227	121.648
			24.9159	124.775
			24.9159	126.924
			25.5021	127.999
			25.893	128.781
			26.4792	130.344
			26.8701	135.914
			27.7494	137.77
			27.9449	138.943
			27.9449	141.581
			28.238	142.949
			29.9968	144.024
			30.0945	145.294
			30.0945	147.834
			30.2899	148.518
			30.4853	148.616
			31.5601	153.013
			32.6349	153.794
			32.7326	159.852
			32.928	163.077
			33.612	166.887
			34.1005	173.825
			34.3937	185.745
			35.6639	189.947
			37.1295	190.435
			37.2272	199.718
			39.8654	213.104
			40.2562	226.686
			40.7448	234.6
			40.8425	241.537
			41.1356	245.446
			42.015	250.233
			42.5036	254.435
			42.6013	255.998
			43.6761	258.343
			44.2623	278.862
			44.5554	308.077
			45.728	315.406
			46.2165	387.027
			52.763	422.593
			54.131	426.306
			55.0103
			55.792
			58.0393
			59.4073
			59.505
			59.6027
			60.9706
			68.1034
			69.1782
			70.6438
			78.5583
			78.5583
			81.5873
			85.9842
			90.3811
			91.6513
			94.2895
			97.7093
			106.015
			117.056
			123.602

## Sheet: Figure 3 and Figure S3
GFAP immunohistochemistry
IPSI GFAP area Normalized to WT sham	Figure 3
24 hours post-PT	Mean	Std. Error of Mean	N		Šídák's multiple comparisons test	Predicted (LS) mean diff.	95.00% CI of diff.	Below threshold?	Summary	Adjusted P Value
WT sham	1	0.442147	3		WT:Sham vs. WT:PT	-0.3053	-1.661 to 1.050	No	ns	0.9828
WT PT	1.30535	0.347848	5		WT:Sham vs. Chrdl1 KO:Sham	-0.05083	-1.567 to 1.465	No	ns	>0.9999
Chrdl1 KO sham	0.656239	0.142021	3		WT:Sham vs. Chrdl1 KO:PT	0.2433	-1.112 to 1.599	No	ns	0.9948
Chrdl1 KO PT	0.964215	0.557779	5		WT:PT vs. Chrdl1 KO:Sham	0.255	-1.101 to 1.611	No	ns	0.9933
					WT:PT vs. Chrdl1 KO:PT	0.5491	-0.6249 to 1.723	No	ns	0.6671
					Chrdl1 KO:Sham vs. Chrdl1 KO:PT	0.2942	-1.062 to 1.650	No	ns	0.9859
7 days post-PT	Mean	Std. Error of Mean	N		Šídák's multiple comparisons test	Predicted (LS) mean diff.	95.00% CI of diff.	Below threshold?	Summary	Adjusted P Value
WT sham	1	0.514795	4		WT:Sham vs. WT:PT	-13.82	-21.44 to -6.189	Yes	***	0.0009
WT PT	14.8166	1.65203	3		WT:Sham vs. Chrdl1 KO:Sham	0.4356	-6.626 to 7.498	No	ns	>0.9999
Chrdl1 KO sham	0.56437	0.187076	4		WT:Sham vs. Chrdl1 KO:PT	-10.22	-17.85 to -2.590	Yes	**	0.0083
Chrdl1 KO PT	11.2173	3.50313	3		WT:PT vs. Chrdl1 KO:Sham	14.25	6.624 to 21.88	Yes	***	0.0007
					WT:PT vs. Chrdl1 KO:PT	3.599	-4.555 to 11.75	No	ns	0.6964
					Chrdl1 KO:Sham vs. Chrdl1 KO:PT	-10.65	-18.28 to -3.025	Yes	**	0.0062
CONTRA GFAP area Normalized to WT sham	Figure S3
24 hours post-PT	Mean	Std. Error of Mean	N		Šídák's multiple comparisons test	Predicted (LS) mean diff.	95.00% CI of diff.	Below threshold?	Summary	Adjusted P Value
WT sham	1	0.368525	3		WT:Sham vs. WT:PT	0.3765	-1.159 to 1.912	No	ns	0.9741
WT PT	0.623489	0.310308	5		WT:Sham vs. Chrdl1 KO:Sham	-0.3424	-2.060 to 1.375	No	ns	0.9909
Chrdl1 KO sham	0.905565	0.315816	3		WT:Sham vs. Chrdl1 KO:PT	0.6252	-0.9107 to 2.161	No	ns	0.7837
Chrdl1 KO PT	0.374825	0.214133	5		WT:PT vs. Chrdl1 KO:Sham	-0.7189	-2.255 to 0.8170	No	ns	0.6664
					WT:PT vs. Chrdl1 KO:PT	0.2487	-1.081 to 1.579	No	ns	0.9935
					Chrdl1 KO:Sham vs. Chrdl1 KO:PT	0.9675	-0.5683 to 2.503	No	ns	0.3582
7 days post-PT	Mean	Std. Error of Mean	N		Šídák's multiple comparisons test	Predicted (LS) mean diff.	95.00% CI of diff.	Below threshold?	Summary	Adjusted P Value
WT sham	1	0.345223	4		WT:Sham vs. WT:PT	-0.2317	-2.524 to 2.061	No	ns	0.9997
WT PT	1.23172	0.0895628	3		WT:Sham vs. Chrdl1 KO:Sham	-0.8399	-2.962 to 1.283	No	ns	0.7842
Chrdl1 KO sham	1.83989	0.648367	4		WT:Sham vs. Chrdl1 KO:PT	-0.5103	-2.803 to 1.782	No	ns	0.9812
Chrdl1 KO PT	1.51029	0.567524	3		WT:PT vs. Chrdl1 KO:Sham	-0.6082	-2.901 to 1.684	No	ns	0.9564
					WT:PT vs. Chrdl1 KO:PT	-0.2786	-2.729 to 2.172	No	ns	0.9995
					Chrdl1 KO:Sham vs. Chrdl1 KO:PT	0.3296	-1.963 to 2.622	No	ns	0.9981

## Sheet: Figure 4 and Figure S4
Iba1 immunohistochemistry
IPSI Iba1 area Normalized to WT sham	Figure 4
24 hours post-PT	Mean	Std. Error of Mean	N		Šídák's multiple comparisons test	Predicted (LS) mean diff.	95.00% CI of diff.	Below threshold?	Summary	Adjusted P Value
WT sham	1	0.408096	3		WT:Sham vs. WT:PT	0.02721	-3.801 to 3.855	No	ns	>0.9999
WT PT	0.972788	0.55312	5		WT:Sham vs. Chrdl1 KO:Sham	-1.09	-5.370 to 3.190	No	ns	0.9689
Chrdl1 KO sham	2.08977	1.06296	3		WT:Sham vs. Chrdl1 KO:PT	-0.7648	-4.593 to 3.063	No	ns	0.9908
Chrdl1 KO PT	1.76482	0.987827	5		WT:PT vs. Chrdl1 KO:Sham	-1.117	-4.945 to 2.711	No	ns	0.9418
					WT:PT vs. Chrdl1 KO:PT	-0.792	-4.107 to 2.523	No	ns	0.9772
					Chrdl1 KO:Sham vs. Chrdl1 KO:PT	0.3249	-3.503 to 4.153	No	ns	>0.9999
7 days post-PT	Mean	Std. Error of Mean	N		Šídák's multiple comparisons test	Predicted (LS) mean diff.	95.00% CI of diff.	Below threshold?	Summary	Adjusted P Value
WT sham	1	0.280577	4		WT:Sham vs. WT:PT	-20.19	-27.26 to -13.11	Yes	****	<0.0001
WT PT	21.1864	2.01557	3		WT:Sham vs. Chrdl1 KO:Sham	0.3311	-6.218 to 6.880	No	ns	>0.9999
Chrdl1 KO sham	0.668927	0.291454	4		WT:Sham vs. Chrdl1 KO:PT	-16.42	-23.49 to -9.341	Yes	***	0.0001
Chrdl1 KO PT	17.4154	2.51404	3		WT:PT vs. Chrdl1 KO:Sham	20.52	13.44 to 27.59	Yes	****	<0.0001
					WT:PT vs. Chrdl1 KO:PT	3.771	-3.792 to 11.33	No	ns	0.5801
					Chrdl1 KO:Sham vs. Chrdl1 KO:PT	-16.75	-23.82 to -9.672	Yes	****	<0.0001
CONTRA Iba1 area Normalized to WT sham	Figure S4
24 hours post-PT	Mean	Std. Error of Mean	N		Šídák's multiple comparisons test	Predicted (LS) mean diff.	95.00% CI of diff.	Below threshold?	Summary	Adjusted P Value
WT sham	1	0.711663	3		WT:Sham vs. WT:PT	0.671	-0.7468 to 2.089	No	ns	0.656
WT PT	0.658017	0.307511	5		WT:Sham vs. Chrdl1 KO:Sham	0.5718	-1.013 to 2.157	No	ns	0.8599
Chrdl1 KO sham	0.812772	0.46718	3		WT:Sham vs. Chrdl1 KO:PT	0.5575	-0.8604 to 1.975	No	ns	0.808
Chrdl1 KO PT	0.935283	0.531372	5		WT:PT vs. Chrdl1 KO:Sham	-0.09922	-1.517 to 1.319	No	ns	>0.9999
					WT:PT vs. Chrdl1 KO:PT	-0.1135	-1.341 to 1.114	No	ns	0.9999
					Chrdl1 KO:Sham vs. Chrdl1 KO:PT	-0.0143	-1.432 to 1.404	No	ns	>0.9999
7 days post-PT	Mean	Std. Error of Mean	N		Šídák's multiple comparisons test	Predicted (LS) mean diff.	95.00% CI of diff.	Below threshold?	Summary	Adjusted P Value
WT sham	1	0.276448	4		WT:Sham vs. WT:PT	-0.05089	-1.185 to 1.083	No	ns	>0.9999
WT PT	0.329004	0.121242	3		WT:Sham vs. Chrdl1 KO:Sham	0.4569	-0.5932 to 1.507	No	ns	0.7089
Chrdl1 KO sham	0.428229	0.2461	4		WT:Sham vs. Chrdl1 KO:PT	0.3469	-0.7873 to 1.481	No	ns	0.9185
Chrdl1 KO PT	0.442533	0.210674	3		WT:PT vs. Chrdl1 KO:Sham	0.5078	-0.6264 to 1.642	No	ns	0.6838
					WT:PT vs. Chrdl1 KO:PT	0.3978	-0.8147 to 1.610	No	ns	0.8915
					Chrdl1 KO:Sham vs. Chrdl1 KO:PT	-0.11	-1.244 to 1.024	No	ns	0.9998

## Sheet: Figure 5 and Figure S5
TTC staining
Injury volume	Figure 5A,B
24 hours post-PT							Šídák's multiple comparisons test
WT	Distance from Bregma	Mean injury volume (mm3)	Mean % hemisphere damage	Std. Error of Mean	N		WT - Chrdl1 KO
	-0.7	2.29429	4.64455	3.7437	7		Distance from Bregma	Predicted (LS) mean diff.	95.00% CI of diff.	Below threshold?	Summary	Adjusted P Value
	-1.7	8.11929	19.2934	4.2923	7		-0.7	-2.829	-17.15 to 11.49	No	ns	0.9767
	-2.7	9.59514	23.8426	3.18864	7		-1.7	1.695	-12.63 to 16.02	No	ns	0.9966
	-3.7	6.94114	19.2394	2.98963	7		-2.7	1.785	-12.54 to 16.11	No	ns	0.9959
							-3.7	3.198	-11.13 to 17.52	No	ns	0.9638
Chrdl1 KO	Distance from Bregma	Mean injury volume (mm3)	Mean % hemisphere damage	Std. Error of Mean	N
	-0.7	3.0948	7.4735	4.57696	5
	-1.7	6.74	17.5991	5.74901	5
	-2.7	9.2296	22.0573	2.45487	5
	-3.7	5.6182	16.0423	2.77245	5
Injury volume	Figure S5
7 days post-PT							Šídák's multiple comparisons test
WT	Distance from Bregma	Mean injury volume (mm3)	Mean % hemisphere damage	Std. Error of Mean	N		WT - Chrdl1 KO
	-0.7	0	0	0	4		Distance from Bregma	Mean Diff.	95.00% CI of diff.	Below threshold?	Summary	Adjusted P Value
	-1.7	2.365	6.65149	3.42816	3		-0.7	0
	-2.7	1.9715	8.56077	3.26015	4		-1.7	-1.311	-22.42 to 19.80	No	ns	0.9983
	-3.7	1.073	6.53988	1.60957	4		-2.7	1.234	-13.01 to 15.48	No	ns	0.9975
							-3.7	1.678	-8.960 to 12.32	No	ns	0.976
Chrdl1 KO	Distance from Bregma	Mean injury volume (mm3)	Mean % hemisphere damage	Std. Error of Mean	N
	-0.7	0	0	0	6
	-1.7	1.2595	7.96184	2.41178	5
	-2.7	2.06033	7.32701	2.63126	6
	-3.7	1.44433	4.86369	2.41755	5
Edematous expansion	Figure 5C
24 hours post-PT
WT	Sum (total volume ipsilateral-contralateral) (mm3)	Total volume contralateral (mm3)	Ipsilateral swelling %	Mean	Std. Error of Mean	N	Unpaired t test 24h post-PT
WT-1	4.851	133.271	3.63995	7.72183	1.15738	7	WT - Chrdl1 KO
WT-2	6.056	121.043	5.00318				P value	0.4009
WT-3	9.336	142.414	6.55554				P value summary	ns
WT-4	9.163	130.494	7.02178				Significantly different (P < 0.05)?	No
WT-5	18.03	151.173	11.9267				One- or two-tailed P value?	Two-tailed
WT-6	15.175	136.476	11.1192				t, df	t=0.88, df=10
WT-7	11.921	135.675	8.78644
Chrdl1 KO	Sum (total volume ipsilateral-contralateral) (mm3)	Total volume contralateral (mm3)	Ipsilateral swelling %	Mean	Std. Error of Mean	N
KO-1	5.034	125.379	4.01503	9.69271	2.13194	5
KO-2	6.653	89.42	7.44017
KO-3	16.506	130.515	12.6468
KO-4	12.195	149.623	8.15048
KO-5	22.468	138.597	16.211
7 days post-PT
WT	Sum (total volume ipsilateral-contralateral) (mm3)	Total volume contralateral (mm3)	Ipsilateral swelling %	Mean	Std. Error of Mean	N	Unpaired t test 7d post-PT
WT-1	-1.725	99.477	-1.73407	-0.2368	1.919	5	WT - Chrdl1 KO
WT-2	0.447	84.407	0.529577				P value	0.3477
WT-3	-6.273	116.831	-5.36929				P value summary	ns
WT-4	-1.152	115.235	-0.999696				Significantly different (P < 0.05)?	No
WT-5	6.662	104.269	6.38924				One- or two-tailed P value?	Two-tailed
							t, df	t=1.007, df=7
Chrdl1 KO	Sum (total volume ipsilateral-contralateral) (mm3)	Total volume contralateral (mm3)	Ipsilateral swelling %	Mean	Std. Error of Mean	N
KO-1	-2.824	102.47	-2.75593	-2.998	1.902	4
KO-2	0.786	64.098	1.22625
KO-3	-7.111	88.681	-8.01863
KO-4	-2.33	95.312	-2.4446

## Sheet: Figure 6 and Figure S6
TUNEL cell death assay
IPSI %TUNEL positive cells Normalized to WT sham	Figure 6
24 hours post-PT	Mean	Std. Error of Mean	N		Šídák's multiple comparisons test	Mean Diff.	95.00% CI of diff.	Below threshold?	Summary	Adjusted P Value
WT sham	0.462485	0.0746443	5		WT:Sham vs. WT:PT	-11.69	-13.59 to -9.786	Yes	****	<0.0001
WT PT	12.1518	0.527143	5		WT:Sham vs. Chrdl1 KO:Sham	-0.3647	-2.564 to 1.834	No	ns	0.9966
Chrdl1 KO sham	0.825211	0.331727	3		WT:Sham vs. Chrdl1 KO:PT	-7.255	-9.454 to -5.056	Yes	****	<0.0001
Chrdl1 KO PT	7.71971	0.885907	3		WT:PT vs. Chrdl1 KO:Sham	11.33	9.126 to 13.52	Yes	****	<0.0001
					WT:PT vs. Chrdl1 KO:PT	4.435	2.236 to 6.634	Yes	***	0.0002
					Chrdl1 KO:Sham vs. Chrdl1 KO:PT	-6.89	-9.349 to -4.431	Yes	****	<0.0001
CONTRA %TUNEL positive cells Normalized to WT sham	Figure S6
24 hours post-PT	Mean	Std. Error of Mean	N		Šídák's multiple comparisons test	Mean Diff.	95.00% CI of diff.	Below threshold?	Summary	Adjusted P Value
WT sham	0.469025	0.114646	5		WT:Sham vs. WT:PT	0.2326	-0.2565 to 0.7217	No	ns	0.6513
WT PT	0.271343	0.0491039	5		WT:Sham vs. Chrdl1 KO:Sham	-0.2995	-0.8643 to 0.2653	No	ns	0.5406
Chrdl1 KO sham	0.766993	0.10354	3		WT:Sham vs. Chrdl1 KO:PT	0.1875	-0.3773 to 0.7523	No	ns	0.8991
Chrdl1 KO PT	0.280615	0.223559	3		WT:PT vs. Chrdl1 KO:Sham	-0.5321	-1.097 to 0.03266	No	ns	0.0695
					WT:PT vs. Chrdl1 KO:PT	-0.04513	-0.6099 to 0.5197	No	ns	>0.9999
					Chrdl1 KO:Sham vs. Chrdl1 KO:PT	0.487	-0.1445 to 1.118	No	ns	0.1781

## Sheet: Figure 7 and Figure S7
Dendritic spines
Spine density (Ipsi)	Figure 7
24 hours post-PT	protrusions/um				Tukey's multiple comparisons test	Mean Diff.	95.00% CI of diff.	Below threshold?	Summary	Adjusted P Value
IPSI	Mean	Std. Error of Mean	N		WT sham vs. WT PT	0.6673	0.03944 to 1.295	Yes	*	0.0362
WT sham	1.16537	0.0839499	3		WT sham vs. Chrdl1 KO sham	0.06967	-0.6323 to 0.7717	No	ns	0.9906
WT PT	0.498097	0.114837	5		WT sham vs. Chrdl1 KO PT	-0.05847	-0.6864 to 0.5694	No	ns	0.9922
Chrdl1 KO sham	1.09582	0.151147	3		WT PT vs. Chrdl1 KO sham	-0.5977	-1.226 to 0.03022	No	ns	0.0639
Chrdl1 KO PT	1.22379	0.167775	5		WT PT vs. Chrdl1 KO PT	-0.7258	-1.270 to -0.1820	Yes	**	0.0088
					Chrdl1 KO sham vs. Chrdl1 KO PT	-0.1281	-0.7560 to 0.4998	No	ns	0.9283
7 days post-PT	protrusions/um				Tukey's multiple comparisons test	Mean Diff.	95.00% CI of diff.	Below threshold?	Summary	Adjusted P Value
IPSI	Mean	Std. Error of Mean	N		WT sham vs. WT PT	0.5473	0.1189 to 0.9756	Yes	*	0.011
WT sham	1.46031	0.116079	4		WT sham vs. Chrdl1 KO sham	-0.0095	-0.4610 to 0.4420	No	ns	>0.9999
WT PT	0.912807	0.0834056	5		WT sham vs. Chrdl1 KO PT	0.2089	-0.2195 to 0.6372	No	ns	0.5096
Chrdl1 KO sham	1.46969	0.147372	4		WT PT vs. Chrdl1 KO sham	-0.5568	-0.9851 to -0.1284	Yes	**	0.0097
Chrdl1 KO PT	1.25142	0.0755531	5		WT PT vs. Chrdl1 KO PT	-0.3384	-0.7422 to 0.06541	No	ns	0.1155
					Chrdl1 KO sham vs. Chrdl1 KO PT	0.2184	-0.2100 to 0.6467	No	ns	0.4733
Spine morphology (Ipsi)
24 hours post-PT	mature protrusions/um				Tukey's multiple comparisons test	Mean Diff.	95.00% CI of diff.	Below threshold?	Summary	Adjusted P Value
IPSI	Mean	Std. Error of Mean	N		WT sham vs. WT PT	0.2302	0.06139 to 0.3990	Yes	**	0.0076
WT sham	0.327899	0.0204037	3		WT sham vs. Chrdl1 KO sham	0.02	-0.1687 to 0.2087	No	ns	0.9887
WT PT	0.0976901	0.0312788	5		WT sham vs. Chrdl1 KO PT	-0.0052	-0.1740 to 0.1636	No	ns	0.9997
Chrdl1 KO sham	0.308272	0.0592462	3		WT PT vs. Chrdl1 KO sham	-0.2102	-0.3790 to -0.04139	Yes	*	0.014
Chrdl1 KO PT	0.333306	0.0384509	5		WT PT vs. Chrdl1 KO PT	-0.2354	-0.3816 to -0.08920	Yes	**	0.0022
					Chrdl1 KO sham vs. Chrdl1 KO PT	-0.0252	-0.1940 to 0.1436	No	ns	0.9697
	immature protrusions/um				Tukey's multiple comparisons test	Mean Diff.	95.00% CI of diff.	Below threshold?	Summary	Adjusted P Value
IPSI	Mean	Std. Error of Mean	N		WT sham vs. WT PT	0.4373	-0.04634 to 0.9209	No	ns	0.0813
WT sham	0.837468	0.0767375	3		WT sham vs. Chrdl1 KO sham	0.05	-0.4907 to 0.5907	No	ns	0.9924
WT PT	0.400407	0.0836696	5		WT sham vs. Chrdl1 KO PT	-0.05273	-0.5363 to 0.4309	No	ns	0.9877
Chrdl1 KO sham	0.787549	0.117856	3		WT PT vs. Chrdl1 KO sham	-0.3873	-0.8709 to 0.09634	No	ns	0.1348
Chrdl1 KO PT	0.890482	0.130077	5		WT PT vs. Chrdl1 KO PT	-0.49	-0.9088 to -0.07118	Yes	*	0.0207
					Chrdl1 KO sham vs. Chrdl1 KO PT	-0.1027	-0.5863 to 0.3809	No	ns	0.9202
7 days post-PT	mature protrusions/um				Tukey's multiple comparisons test	Mean Diff.	95.00% CI of diff.	Below threshold?	Summary	Adjusted P Value
IPSI	Mean	Std. Error of Mean	N		WT sham vs. WT PT	0.07795	-0.1493 to 0.3052	No	ns	0.7535
WT sham	0.277796	0.0559817	4		WT sham vs. Chrdl1 KO sham	-0.031	-0.2705 to 0.2085	No	ns	0.9811
WT PT	0.199827	0.012663	5		WT sham vs. Chrdl1 KO PT	-0.01365	-0.2409 to 0.2136	No	ns	0.998
Chrdl1 KO sham	0.30862	0.0761852	4		WT PT vs. Chrdl1 KO sham	-0.109	-0.3362 to 0.1183	No	ns	0.5232
Chrdl1 KO PT	0.291455	0.0631965	5		WT PT vs. Chrdl1 KO PT	-0.0916	-0.3058 to 0.1226	No	ns	0.6115
					Chrdl1 KO sham vs. Chrdl1 KO PT	0.01735	-0.2099 to 0.2446	No	ns	0.996
	immature protrusions/um				Tukey's multiple comparisons test	Mean Diff.	95.00% CI of diff.	Below threshold?	Summary	Adjusted P Value
IPSI	Mean	Std. Error of Mean	N		WT sham vs. WT PT	0.4695	-0.01906 to 0.9581	No	ns	0.0615
WT sham	1.18251	0.129626	4		WT sham vs. Chrdl1 KO sham	0.02125	-0.4937 to 0.5362	No	ns	0.9994
WT PT	0.71298	0.0786966	5		WT sham vs. Chrdl1 KO PT	0.2227	-0.2659 to 0.7113	No	ns	0.5631
Chrdl1 KO sham	1.16107	0.213343	4		WT PT vs. Chrdl1 KO sham	-0.4483	-0.9368 to 0.04031	No	ns	0.0771
Chrdl1 KO PT	0.959964	0.0192341	5		WT PT vs. Chrdl1 KO PT	-0.2468	-0.7074 to 0.2138	No	ns	0.4322
					Chrdl1 KO sham vs. Chrdl1 KO PT	0.2015	-0.2871 to 0.6900	No	ns	0.6377
Spine density (contra)	Figure S7
24 hours post-PT	protrusions/um				Tukey's multiple comparisons test	Mean Diff.	95.00% CI of diff.	Below threshold?	Summary	Adjusted P Value
CONTRA	Mean	Std. Error of Mean	N		WT sham vs. WT PT	0.08633	-0.7246 to 0.8973	No	ns	0.9885
WT sham	1.26319	0.258831	3		WT sham vs. Chrdl1 KO sham	-0.1793	-1.086 to 0.7274	No	ns	0.934
WT PT	1.17729	0.142169	5		WT sham vs. Chrdl1 KO PT	0.1093	-0.7016 to 0.9203	No	ns	0.9773
Chrdl1 KO sham	1.44292	0.357549	3		WT PT vs. Chrdl1 KO sham	-0.2657	-1.077 to 0.5453	No	ns	0.7672
Chrdl1 KO PT	1.15419	0.0729058	5		WT PT vs. Chrdl1 KO PT	0.023	-0.6793 to 0.7253	No	ns	0.9997
					Chrdl1 KO sham vs. Chrdl1 KO PT	0.2887	-0.5223 to 1.100	No	ns	0.7208
7 days post-PT	protrusions/um				Tukey's multiple comparisons test	Mean Diff.	95.00% CI of diff.	Below threshold?	Summary	Adjusted P Value
CONTRA	Mean	Std. Error of Mean	N		WT sham vs. WT PT	0.04985	-0.4122 to 0.5119	No	ns	0.9888
WT sham	1.45427	0.0841002	4		WT sham vs. Chrdl1 KO sham	-0.1445	-0.6315 to 0.3425	No	ns	0.8238
WT PT	1.40436	0.0761316	5		WT sham vs. Chrdl1 KO PT	0.1619	-0.3002 to 0.6239	No	ns	0.7418
Chrdl1 KO sham	1.59897	0.16597	4		WT PT vs. Chrdl1 KO sham	-0.1944	-0.6564 to 0.2677	No	ns	0.6234
Chrdl1 KO PT	1.29236	0.112852	5		WT PT vs. Chrdl1 KO PT	0.112	-0.3236 to 0.5476	No	ns	0.8763
					Chrdl1 KO sham vs. Chrdl1 KO PT	0.3064	-0.1557 to 0.7684	No	ns	0.2612
Spine morphology (contra)
24 hours post-PT	mature protrusions/um				Tukey's multiple comparisons test	Mean Diff.	95.00% CI of diff.	Below threshold?	Summary	Adjusted P Value
CONTRA	Mean	Std. Error of Mean	N		WT sham vs. WT PT	-0.002	-0.2370 to 0.2330	No	ns	>0.9999
WT sham	0.247813	0.0740002	3		WT sham vs. Chrdl1 KO sham	-0.01267	-0.2754 to 0.2500	No	ns	0.9989
WT PT	0.249893	0.0396802	5		WT sham vs. Chrdl1 KO PT	-0.026	-0.2610 to 0.2090	No	ns	0.9872
Chrdl1 KO sham	0.260615	0.111105	3		WT PT vs. Chrdl1 KO sham	-0.01067	-0.2456 to 0.2243	No	ns	0.9991
Chrdl1 KO PT	0.273977	0.0105286	5		WT PT vs. Chrdl1 KO PT	-0.024	-0.2275 to 0.1795	No	ns	0.9845
					Chrdl1 KO sham vs. Chrdl1 KO PT	-0.01333	-0.2483 to 0.2216	No	ns	0.9982
	immature protrusions/um				Tukey's multiple comparisons test	Mean Diff.	95.00% CI of diff.	Below threshold?	Summary	Adjusted P Value
CONTRA	Mean	Std. Error of Mean	N		WT sham vs. WT PT	0.0876	-0.5579 to 0.7331	No	ns	0.9769
WT sham	1.01538	0.212283	3		WT sham vs. Chrdl1 KO sham	-0.1673	-0.8890 to 0.5543	No	ns	0.8995
WT PT	0.927392	0.120231	5		WT sham vs. Chrdl1 KO PT	0.1348	-0.5107 to 0.7803	No	ns	0.9237
Chrdl1 KO sham	1.1823	0.251851	3		WT PT vs. Chrdl1 KO sham	-0.2549	-0.9004 to 0.3905	No	ns	0.6543
Chrdl1 KO PT	0.880211	0.0786357	5		WT PT vs. Chrdl1 KO PT	0.0472	-0.5118 to 0.6062	No	ns	0.9942
					Chrdl1 KO sham vs. Chrdl1 KO PT	0.3021	-0.3433 to 0.9476	No	ns	0.5285
7 days post-PT	mature protrusions/um				Tukey's multiple comparisons test	Mean Diff.	95.00% CI of diff.	Below threshold?	Summary	Adjusted P Value
CONTRA	Mean	Std. Error of Mean	N		WT sham vs. WT PT	0.0535	-0.1062 to 0.2132	No	ns	0.7662
WT sham	0.334587	0.0458724	4		WT sham vs. Chrdl1 KO sham	0.01075	-0.1576 to 0.1791	No	ns	0.9976
WT PT	0.281127	0.0324723	5		WT sham vs. Chrdl1 KO PT	0.0425	-0.1172 to 0.2022	No	ns	0.865
Chrdl1 KO sham	0.323724	0.0116305	4		WT PT vs. Chrdl1 KO sham	-0.04275	-0.2024 to 0.1169	No	ns	0.863
Chrdl1 KO PT	0.291995	0.0479032	5		WT PT vs. Chrdl1 KO PT	-0.011	-0.1615 to 0.1395	No	ns	0.9965
					Chrdl1 KO sham vs. Chrdl1 KO PT	0.03175	-0.1279 to 0.1914	No	ns	0.9371
	immature protrusions/um				Tukey's multiple comparisons test	Mean Diff.	95.00% CI of diff.	Below threshold?	Summary	Adjusted P Value
CONTRA	Mean	Std. Error of Mean	N		WT sham vs. WT PT	-0.00365	-0.4938 to 0.4865	No	ns	>0.9999
WT sham	1.11968	0.0850075	4		WT sham vs. Chrdl1 KO sham	-0.1555	-0.6721 to 0.3611	No	ns	0.8177
WT PT	1.12323	0.0689229	5		WT sham vs. Chrdl1 KO PT	0.1746	-0.3156 to 0.6647	No	ns	0.7323
Chrdl1 KO sham	1.27524	0.175825	4		WT PT vs. Chrdl1 KO sham	-0.1519	-0.6420 to 0.3383	No	ns	0.8047
Chrdl1 KO PT	0.945243	0.128774	5		WT PT vs. Chrdl1 KO PT	0.1782	-0.2839 to 0.6403	No	ns	0.6832
					Chrdl1 KO sham vs. Chrdl1 KO PT	0.3301	-0.1601 to 0.8202	No	ns	0.2497
